# Supplementary material for: Challenges and Opportunities in One Health: Google Trends Search Data
Source: Pathogens. 2023 Nov 9;12(11):1332. doi: 10.3390/pathogens12111332 (PMC10674417; doi:10.3390/pathogens12111332)
Supplement: Supplementary file 1 [file pathogens-12-01332-s001.zip › Supplementary Table S1.xlsx]

## Sheet: Sheet1
Table S1: Prediction intervals for predicted Lyme disease case counts
Year	Month	State	Predicted count	Lower 95% CI	Upper 95% CI
2018	January	US-CA	7.7464	2.57989	23.2594
2018	February	US-CA	7.28108	2.55727	20.7308
2018	March	US-CA	9.22635	2.75417	30.9079
2018	April	US-CA	11.05	2.93839	41.5544
2018	May	US-CA	17.0846	3.41276	85.5273
2018	June	US-CA	12.849	3.11274	53.039
2018	July	US-CA	14.276	3.26607	62.4008
2018	August	US-CA	11.3294	2.97222	43.1853
2018	September	US-CA	12.1448	3.08403	47.826
2018	October	US-CA	8.91628	2.79738	28.4195
2018	November	US-CA	7.91983	2.73116	22.9659
2018	December	US-CA	7.47324	2.70629	20.6369
2019	January	US-CA	7.95723	2.80036	22.6105
2019	February	US-CA	7.40958	2.72259	20.1653
2019	March	US-CA	8.14035	2.84613	23.2826
2019	April	US-CA	10.073	3.08541	32.8854
2019	May	US-CA	12.6686	3.45121	46.5037
2019	June	US-CA	11.8737	3.35969	41.9639
2019	July	US-CA	12.498	3.41952	45.6792
2019	August	US-CA	12.1528	3.39337	43.5235
2019	September	US-CA	10.6535	3.32401	34.1446
2019	October	US-CA	8.70669	3.06301	24.749
2019	November	US-CA	7.49607	2.93271	19.1601
2019	December	US-CA	7.50906	2.96748	19.0013
2020	January	US-CA	13.9327	1.65625	117.205
2020	February	US-CA	8.95405	3.17828	25.2259
2020	March	US-CA	8.91224	3.39604	23.3884
2020	April	US-CA	10.3532	3.78897	28.2897
2020	May	US-CA	10.499	3.63834	30.2967
2020	June	US-CA	10.7689	3.80322	30.4925
2020	July	US-CA	11.0308	3.65674	33.2749
2020	August	US-CA	10.6055	3.69704	30.4236
2020	September	US-CA	8.60368	3.3053	22.3954
2020	October	US-CA	7.84755	3.33276	18.4784
2020	November	US-CA	7.07939	3.18213	15.7497
2020	December	US-CA	7.14524	3.11957	16.3658
2018	January	US-CT	79.5461	45.7085	138.433
2018	February	US-CT	92.6292	51.0959	167.923
2018	March	US-CT	109.507	56.2537	213.171
2018	April	US-CT	181.64	77.2356	427.176
2018	May	US-CT	602.327	157.07	2309.79
2018	June	US-CT	652.199	169.353	2511.69
2018	July	US-CT	426.65	131.283	1386.55
2018	August	US-CT	204.307	85.4022	488.762
2018	September	US-CT	132.521	64.1811	273.628
2018	October	US-CT	127.093	61.7289	261.672
2018	November	US-CT	115.498	56.8776	234.534
2018	December	US-CT	77.1899	44.1296	135.018
2018	January	US-IN	2.24789	0.806394	6.26619
2018	February	US-IN	2.67271	0.884129	8.07954
2018	March	US-IN	2.94558	0.900682	9.63321
2018	April	US-IN	6.89481	1.37135	34.6653
2018	May	US-IN	50.778	3.62998	710.31
2018	June	US-IN	40.7163	3.43983	481.948
2018	July	US-IN	23.2999	2.61738	207.415
2018	August	US-IN	7.16932	1.46901	34.9889
2018	September	US-IN	6.35828	1.41563	28.5581
2018	October	US-IN	3.39411	1.04536	11.0202
2018	November	US-IN	3.01534	1.01191	8.98526
2018	December	US-IN	2.74247	0.974468	7.71822
2018	January	US-KS	1.17442	0.549014	2.51227
2018	February	US-KS	1.1893	0.538063	2.62874
2018	March	US-KS	1.37225	0.534034	3.52612
2018	April	US-KS	2.14477	0.547468	8.40236
2018	May	US-KS	5.01808	0.582349	43.2406
2018	June	US-KS	3.85365	0.583298	25.4597
2018	July	US-KS	2.85109	0.581979	13.9674
2018	August	US-KS	1.91011	0.56931	6.40865
2018	September	US-KS	1.62773	0.580123	4.56712
2018	October	US-KS	1.4784	0.594943	3.67372
2018	November	US-KS	1.40721	0.572698	3.45772
2018	December	US-KS	1.39088	0.589477	3.28179
2019	January	US-KS	1.35875	0.59415	3.10729
2019	February	US-KS	1.26833	0.590786	2.72291
2019	March	US-KS	1.33241	0.602643	2.94586
2019	April	US-KS	1.89332	0.630082	5.68921
2019	May	US-KS	4.08093	0.682387	24.4055
2019	June	US-KS	4.38071	0.705448	27.2035
2019	July	US-KS	3.15299	0.682347	14.5693
2019	August	US-KS	2.45731	0.661607	9.12686
2019	September	US-KS	2.06626	0.660141	6.46747
2019	October	US-KS	1.46049	0.610586	3.49341
2019	November	US-KS	1.41972	0.620021	3.25087
2019	December	US-KS	1.27473	0.618678	2.62645
2020	January	US-KS	2.69484	0.67709	10.7255
2020	February	US-KS	1.43965	0.612187	3.38554
2020	March	US-KS	1.35248	0.628751	2.90925
2020	April	US-KS	1.87232	0.660884	5.3044
2020	May	US-KS	3.46444	0.740519	16.208
2020	June	US-KS	4.12721	0.735498	23.1596
2020	July	US-KS	2.44939	0.68573	8.74907
2020	August	US-KS	1.94437	0.665061	5.68458
2020	September	US-KS	1.72923	0.662728	4.51199
2020	October	US-KS	1.26288	0.624944	2.55202
2020	November	US-KS	1.35844	0.632579	2.91722
2020	December	US-KS	1.10437	0.600806	2.03001
2018	January	US-ME	45.2261	12.6393	161.828
2018	February	US-ME	44.84	13.5304	148.6
2018	March	US-ME	47.3611	13.2474	169.322
2018	April	US-ME	75.033	12.1504	463.356
2018	May	US-ME	431.675	20.4304	9120.9
2018	June	US-ME	260.17	15.4427	4383.21
2018	July	US-ME	142.059	14.9972	1345.63
2018	August	US-ME	119.685	16.3538	875.918
2018	September	US-ME	59.3983	14.1636	249.1
2018	October	US-ME	83.031	13.8538	497.636
2018	November	US-ME	67.5122	15.0592	302.665
2018	December	US-ME	44.4192	14.3656	137.346
2019	January	US-ME	40.6991	14.737	112.399
2019	February	US-ME	40.8314	14.682	113.554
2019	March	US-ME	51.2744	16.2798	161.493
2019	April	US-ME	78.0438	18.3896	331.21
2019	May	US-ME	428.128	25.603	7159.07
2019	June	US-ME	412.566	29.4429	5781.04
2019	July	US-ME	253.639	30.7588	2091.52
2019	August	US-ME	127.081	20.9385	771.285
2019	September	US-ME	95.4963	23.0056	396.406
2019	October	US-ME	107.979	23.8466	488.935
2019	November	US-ME	80.4677	21.1453	306.217
2019	December	US-ME	60.3828	20.878	174.638
2020	January	US-ME	58.0721	21.1087	159.762
2020	February	US-ME	57.8321	21.2616	157.304
2020	March	US-ME	51.9097	18.2203	147.891
2020	April	US-ME	60.6431	17.2252	213.5
2020	May	US-ME	110.937	14.5227	847.436
2020	June	US-ME	105.472	15.1441	734.57
2020	July	US-ME	110.157	20.1409	602.485
2020	August	US-ME	64.0163	18.9711	216.017
2020	September	US-ME	57.0012	19.2354	168.915
2020	October	US-ME	75.9816	22.5218	256.338
2020	November	US-ME	61.7882	21.7001	175.934
2020	December	US-ME	49.1955	20.5023	118.045
2018	January	US-MI	4.27269	1.3935	13.1007
2018	February	US-MI	4.92317	1.41539	17.1244
2018	March	US-MI	5.40375	1.52664	19.1273
2018	April	US-MI	12.7422	2.00034	81.1673
2018	May	US-MI	93.6323	4.45957	1965.89
2018	June	US-MI	71.3465	4.18917	1215.11
2018	July	US-MI	41.5862	3.72807	463.889
2018	August	US-MI	14.5177	2.56866	82.0524
2018	September	US-MI	12.343	2.45963	61.9404
2018	October	US-MI	8.94185	2.15501	37.1028
2018	November	US-MI	6.55279	1.93197	22.2255
2018	December	US-MI	5.1083	1.78357	14.6306
2019	January	US-MI	4.49754	1.70217	11.8836
2019	February	US-MI	4.75424	1.69122	13.3647
2019	March	US-MI	5.34074	1.76868	16.127
2019	April	US-MI	9.9256	2.30907	42.6654
2019	May	US-MI	58.0037	4.57746	734.999
2019	June	US-MI	68.9637	5.46688	869.966
2019	July	US-MI	35.0891	3.83077	321.408
2019	August	US-MI	17.5985	2.71618	114.022
2019	September	US-MI	12.625	2.29179	69.5489
2019	October	US-MI	11.1728	2.26847	55.0292
2019	November	US-MI	6.20987	1.82048	21.1826
2019	December	US-MI	4.93701	1.71109	14.2448
2020	January	US-MI	22.4702	3.46289	145.806
2020	February	US-MI	7.4299	2.13397	25.8688
2020	March	US-MI	7.4991	2.16907	25.9266
2020	April	US-MI	11.4505	2.54646	51.4891
2020	May	US-MI	45.2597	4.52101	453.094
2020	June	US-MI	70.6626	5.71943	873.026
2020	July	US-MI	36.1799	4.29741	304.598
2020	August	US-MI	16.8796	3.11031	91.6057
2020	September	US-MI	10.2504	2.56379	40.9829
2020	October	US-MI	11.0583	2.7386	44.6528
2020	November	US-MI	6.79328	2.19667	21.0084
2020	December	US-MI	5.6203	2.0857	15.1449
2018	January	US-ND	0.865172	0.343012	2.18221
2018	February	US-ND	0.586257	0.261881	1.31242
2018	March	US-ND	0.803038	0.299077	2.1562
2018	April	US-ND	1.04048	0.361293	2.99644
2018	May	US-ND	12.4574	1.15671	134.163
2018	June	US-ND	23.4208	1.63361	335.78
2018	July	US-ND	4.72256	0.801628	27.8216
2018	August	US-ND	3.4818	0.678221	17.8746
2018	September	US-ND	1.51052	0.448723	5.08483
2018	October	US-ND	1.42721	0.494724	4.1173
2018	November	US-ND	1.25328	0.459892	3.41537
2018	December	US-ND	0.757461	0.355198	1.61529
2019	January	US-ND	0.865576	0.361364	2.07332
2019	February	US-ND	0.870802	0.388579	1.95145
2019	March	US-ND	0.763184	0.341518	1.70547
2019	April	US-ND	0.908611	0.3704	2.22887
2019	May	US-ND	7.67518	1.02114	57.6888
2019	June	US-ND	8.97898	1.05751	76.2373
2019	July	US-ND	5.41784	0.945265	31.0526
2019	August	US-ND	2.32926	0.591069	9.17909
2019	September	US-ND	1.00611	0.399593	2.53323
2019	October	US-ND	1.13068	0.410075	3.11758
2019	November	US-ND	0.964605	0.387174	2.40322
2019	December	US-ND	0.922807	0.395271	2.1544
2020	January	US-ND	1.84575	0.610979	5.57599
2020	February	US-ND	0.860981	0.366193	2.02431
2020	March	US-ND	0.576005	0.293746	1.12949
2020	April	US-ND	1.50871	0.532993	4.27061
2020	May	US-ND	4.08247	0.79521	20.9587
2020	June	US-ND	8.87786	1.35139	58.3225
2020	July	US-ND	10.8739	1.62296	72.8552
2020	August	US-ND	1.71405	0.561209	5.23508
2020	September	US-ND	0.987911	0.440572	2.21523
2020	October	US-ND	0.982373	0.442698	2.17995
2020	November	US-ND	0.63737	0.340552	1.19289
2020	December	US-ND	0.848964	0.398191	1.81004
2021	January	US-ND	1.08085	0.417135	2.80062
2021	March	US-ND	0.608902	0.334894	1.1071
2021	May	US-ND	0.993217	0.481558	2.04852
2021	June	US-ND	2.11015	0.684908	6.50123
2021	July	US-ND	1.46633	0.56518	3.80433
2021	August	US-ND	2.6058	0.797566	8.51365
2021	September	US-ND	5.26281	1.2149	22.7979
2021	October	US-ND	1.55463	0.617505	3.91396
2018	January	US-NH	33.5025	13.6987	81.9363
2018	February	US-NH	34.1489	14.3387	81.329
2018	March	US-NH	40.056	15.5961	102.877
2018	April	US-NH	53.827	17.4238	166.287
2018	May	US-NH	372.898	47.4962	2927.67
2018	June	US-NH	250.576	39.2929	1597.96
2018	July	US-NH	95.1672	24.3068	372.604
2018	August	US-NH	66.8976	21.4777	208.369
2018	September	US-NH	43.6375	17.4959	108.839
2018	October	US-NH	64.8037	21.3641	196.569
2018	November	US-NH	54.1478	19.6008	149.585
2018	December	US-NH	30.2915	15.3026	59.9618
2019	January	US-NH	29.8206	15.4733	57.4712
2019	February	US-NH	31.4883	15.9417	62.1963
2019	March	US-NH	35.685	17.0906	74.51
2019	April	US-NH	64.4643	24.1555	172.037
2019	May	US-NH	234.852	43.6425	1263.8
2019	June	US-NH	245.698	47.4634	1271.88
2019	July	US-NH	137.545	38.4001	492.671
2019	August	US-NH	96.5775	30.9598	301.268
2019	September	US-NH	63.0835	25.5085	156.008
2019	October	US-NH	73.3055	26.6542	201.608
2019	November	US-NH	50.291	21.781	116.119
2019	December	US-NH	30.0948	16.8359	53.7956
2020	January	US-NH	38.7919	20.1395	74.7192
2020	February	US-NH	35.1943	18.5651	66.7185
2020	March	US-NH	40.9149	19.7385	84.8104
2020	April	US-NH	63.949	22.4472	182.182
2020	May	US-NH	77.6997	21.8488	276.319
2020	June	US-NH	103.658	25.4045	422.957
2020	July	US-NH	85.0409	24.2538	298.179
2020	August	US-NH	56.5055	20.157	158.4
2020	September	US-NH	33.9634	15.3316	75.2377
2020	October	US-NH	51.5929	20.3012	131.117
2020	November	US-NH	38.2706	17.7729	82.4086
2020	December	US-NH	24.8464	14.49	42.6049
2018	January	US-OR	26.5876	3.14666	224.651
2018	February	US-OR	27.6174	3.79932	200.752
2018	March	US-OR	25.5288	2.86988	227.09
2018	April	US-OR	23.7567	1.8569	303.937
2018	May	US-OR	27.6251	1.15386	661.385
2018	June	US-OR	25.1883	1.07578	589.759
2018	July	US-OR	28.9057	2.09065	399.653
2018	August	US-OR	28.4401	2.90033	278.878
2018	September	US-OR	29.137	3.38133	251.074
2018	October	US-OR	30.0979	3.62966	249.578
2018	November	US-OR	29.9413	4.46401	200.824
2018	December	US-OR	31.6294	4.06008	246.404
2019	January	US-OR	30.0137	4.06228	221.753
2019	February	US-OR	28.6805	4.13488	198.935
2019	March	US-OR	27.7829	4.04987	190.596
2019	April	US-OR	30.3051	2.88531	318.3
2019	May	US-OR	25.1542	1.40954	448.895
2019	June	US-OR	30.3122	1.87313	490.531
2019	July	US-OR	29.2395	2.19398	389.68
2019	August	US-OR	28.9982	3.27607	256.678
2019	September	US-OR	28.9638	3.6648	228.907
2019	October	US-OR	29.1125	3.87097	218.948
2019	November	US-OR	29.2069	5.3044	160.818
2019	December	US-OR	30.4375	4.64778	199.329
2020	January	US-OR	23.375	0.99984	546.479
2020	February	US-OR	27.3967	3.21369	233.557
2020	March	US-OR	29.5219	4.70305	185.314
2020	April	US-OR	32.3275	4.69378	222.65
2020	May	US-OR	29.6432	3.36383	261.226
2020	June	US-OR	32.1588	3.96011	261.151
2020	July	US-OR	30.3858	3.71911	248.257
2020	August	US-OR	30.2489	4.70787	194.355
2020	September	US-OR	30.7935	5.75303	164.824
2020	October	US-OR	30.9399	6.24582	153.267
2020	November	US-OR	31.276	7.86461	124.378
2020	December	US-OR	31.2034	6.92667	140.566
2018	January	US-RI	34.4395	18.0845	65.5852
2018	February	US-RI	37.2834	18.8712	73.6603
2018	March	US-RI	40.1948	19.8615	81.3445
2018	April	US-RI	61.9752	24.7358	155.278
2018	May	US-RI	102.054	33.2142	313.571
2018	June	US-RI	115.841	36.0524	372.212
2018	July	US-RI	114.441	33.8791	386.572
2018	August	US-RI	70.4447	25.1271	197.494
2018	September	US-RI	51.9844	21.9284	123.236
2018	October	US-RI	47.5642	21.1751	106.84
2018	November	US-RI	45.0434	20.7574	97.7437
2018	December	US-RI	37.5008	19.1006	73.6266
2019	January	US-RI	31.9154	17.91	56.8729
2019	February	US-RI	30.6195	17.6039	53.2581
2019	March	US-RI	41.1368	20.7918	81.3898
2019	April	US-RI	46.5134	22.3388	96.8493
2019	May	US-RI	77.5459	29.3603	204.813
2019	June	US-RI	102.728	33.7953	312.264
2019	July	US-RI	143.786	41.4348	498.964
2019	August	US-RI	86.8076	32.8068	229.695
2019	September	US-RI	60.8492	26.5909	139.244
2019	October	US-RI	48.7498	23.5058	101.105
2019	November	US-RI	35.924	19.852	65.0077
2019	December	US-RI	32.2823	18.9885	54.8831
2020	January	US-RI	38.8588	21.7343	69.4756
2020	February	US-RI	31.3108	18.9891	51.628
2020	March	US-RI	39.6104	21.4236	73.2362
2020	April	US-RI	42.3805	22.2748	80.634
2020	May	US-RI	59.7116	27.0769	131.679
2020	June	US-RI	79.7353	31.811	199.859
2020	July	US-RI	141.508	44.4322	450.679
2020	August	US-RI	83.8904	32.883	214.02
2020	September	US-RI	50.811	24.7423	104.346
2020	October	US-RI	44.5239	23.1755	85.5375
2020	November	US-RI	38.276	21.5896	67.8591
2020	December	US-RI	26.8484	17.4761	41.247
2021	January	US-RI	32.3003	19.5048	53.4901
2021	February	US-RI	32.131	19.6094	52.6484
2021	March	US-RI	31.4134	19.4852	50.6437
2021	April	US-RI	38.8573	22.3978	67.4123
2021	May	US-RI	67.9688	31.9024	144.809
2021	June	US-RI	79.4757	34.0264	185.632
2021	July	US-RI	114.877	41.1769	320.487
2021	August	US-RI	62.6733	28.7585	136.584
2021	September	US-RI	42.6303	23.1274	78.5793
2021	October	US-RI	37.4468	21.5564	65.0509
2021	November	US-RI	45.794	24.418	85.8832
2021	December	US-RI	27.5025	18.4764	40.938
2018	January	US-SC	2.38264	1.04137	5.45145
2018	February	US-SC	2.74026	1.08098	6.94653
2018	March	US-SC	3.16066	1.11508	8.95882
2018	April	US-SC	4.43066	1.16267	16.8841
2018	May	US-SC	5.67131	1.16053	27.7148
2018	June	US-SC	5.47486	1.15666	25.9143
2018	July	US-SC	4.9521	1.1507	21.3117
2018	August	US-SC	4.52445	1.15539	17.7175
2018	September	US-SC	3.60621	1.11161	11.699
2018	October	US-SC	3.12088	1.06924	9.10921
2018	November	US-SC	2.75588	1.10419	6.87821
2018	December	US-SC	2.36612	1.09807	5.09852
2019	January	US-SC	2.6598	1.10299	6.414
2019	February	US-SC	2.56599	1.09907	5.99084
2019	March	US-SC	2.6169	1.0956	6.25059
2019	April	US-SC	3.60366	1.10109	11.7942
2019	May	US-SC	3.83878	1.10718	13.3097
2019	June	US-SC	4.68795	1.1784	18.6498
2019	July	US-SC	4.30963	1.16691	15.9163
2019	August	US-SC	3.96742	1.1635	13.5285
2019	September	US-SC	3.22601	1.15394	9.01881
2019	October	US-SC	3.0974	1.20284	7.97603
2019	November	US-SC	2.6526	1.15395	6.09758
2019	December	US-SC	2.53294	1.14612	5.59782
2020	January	US-SC	5.33589	1.30374	21.8385
2020	February	US-SC	2.83304	1.14702	6.99739
2020	March	US-SC	2.84564	1.14693	7.06029
2020	April	US-SC	3.25777	1.18129	8.98428
2020	May	US-SC	3.56782	1.16178	10.9568
2020	June	US-SC	3.7528	1.17238	12.0128
2020	July	US-SC	3.99249	1.17213	13.5991
2020	August	US-SC	3.1149	1.14943	8.44126
2020	September	US-SC	3.08631	1.13555	8.38832
2020	October	US-SC	2.93272	1.22355	7.02942
2020	November	US-SC	2.5458	1.2236	5.29674
2020	December	US-SC	2.8113	1.26731	6.23636
2018	January	US-TX	2.14828	0.435033	10.6086
2018	February	US-TX	2.15341	0.429507	10.7965
2018	March	US-TX	2.60402	0.41868	16.1959
2018	April	US-TX	4.21884	0.504476	35.2814
2018	May	US-TX	8.25914	0.609975	111.83
2018	June	US-TX	7.18778	0.63617	81.2114
2018	July	US-TX	5.63281	0.564535	56.203
2018	August	US-TX	4.71519	0.530817	41.8845
2018	September	US-TX	4.46436	0.532419	37.4339
2018	October	US-TX	3.2986	0.493708	22.0389
2018	November	US-TX	2.67181	0.468796	15.2275
2018	December	US-TX	2.1737	0.449321	10.5158
2019	January	US-TX	1.98883	0.409799	9.65218
2019	February	US-TX	2.11161	0.415569	10.7296
2019	March	US-TX	2.35426	0.428764	12.9268
2019	April	US-TX	3.10968	0.465911	20.7553
2019	May	US-TX	5.05366	0.584014	43.7309
2019	June	US-TX	4.86373	0.577287	40.9776
2019	July	US-TX	4.63418	0.560106	38.3421
2019	August	US-TX	4.02466	0.548749	29.5178
2019	September	US-TX	3.73895	0.566229	24.6892
2019	October	US-TX	2.98995	0.529352	16.8882
2019	November	US-TX	2.24301	0.474242	10.6087
2019	December	US-TX	1.83574	0.44488	7.57497
2020	January	US-TX	6.00242	0.285988	125.981
2020	February	US-TX	2.62704	0.429815	16.0566
2020	March	US-TX	2.51925	0.438347	14.4785
2020	April	US-TX	2.78612	0.475906	16.3109
2020	May	US-TX	3.30685	0.464134	23.5606
2020	June	US-TX	4.10079	0.529219	31.776
2020	July	US-TX	3.9189	0.490336	31.3209
2020	August	US-TX	2.99373	0.473079	18.9449
2020	September	US-TX	2.31734	0.405199	13.2529
2020	October	US-TX	2.00719	0.376286	10.7068
2020	November	US-TX	1.84362	0.361053	9.41396
2020	December	US-TX	1.39454	0.290065	6.70452
2018	January	US-VT	24.8263	10.7435	57.369
2018	February	US-VT	22.5867	11.1063	45.9342
2018	March	US-VT	22.9542	10.647	49.4875
2018	April	US-VT	39.6297	13.71	114.552
2018	May	US-VT	265.758	40.9656	1724.06
2018	June	US-VT	220.643	35.211	1382.62
2018	July	US-VT	77.3482	18.2542	327.746
2018	August	US-VT	64.0116	18.7342	218.716
2018	September	US-VT	47.1763	16.8307	132.235
2018	October	US-VT	43.2968	15.0935	124.2
2018	November	US-VT	35.2446	13.7688	90.2173
2018	December	US-VT	22.0471	11.4554	42.432
2019	January	US-VT	18.1646	9.54724	34.5602
2019	February	US-VT	17.3878	9.32394	32.4256
2019	March	US-VT	20.7347	10.7736	39.9055
2019	April	US-VT	36.261	15.3458	85.6822
2019	May	US-VT	116.382	27.4727	493.028
2019	June	US-VT	346.707	65.0306	1848.44
2019	July	US-VT	303.068	76.0287	1208.1
2019	August	US-VT	93.1945	30.7788	282.182
2019	September	US-VT	38.3222	15.9321	92.1784
2019	October	US-VT	73.5389	27.1863	198.922
2019	November	US-VT	42.1961	18.2879	97.3599
2019	December	US-VT	31.3044	15.3525	63.8309
2020	January	US-VT	26.8053	14.1713	50.7026
2020	March	US-VT	30.0677	15.2599	59.2447
2020	April	US-VT	34.1105	15.8749	73.2935
2020	May	US-VT	55.2465	20.3033	150.329
2020	June	US-VT	45.9842	14.6235	144.599
2020	July	US-VT	69.7807	15.4935	314.282
2020	August	US-VT	31.8789	8.26192	123.006
2020	September	US-VT	16.028	6.33342	40.5621
2020	October	US-VT	27.4133	11.5876	64.8531
2020	November	US-VT	23.1997	8.52784	63.1141
2020	December	US-VT	21.4308	9.07558	50.6059
2018	January	US-WA	0.938872	0.140266	6.28433
2018	February	US-WA	1.03657	0.139324	7.71213
2018	March	US-WA	1.10317	0.152952	7.95659
2018	April	US-WA	2.36856	0.190291	29.4815
2018	May	US-WA	7.9865	0.244754	260.605
2018	June	US-WA	5.23147	0.231071	118.441
2018	July	US-WA	4.76107	0.236632	95.7931
2018	August	US-WA	2.30017	0.201728	26.2273
2018	September	US-WA	2.42971	0.209426	28.189
2018	October	US-WA	1.29225	0.178832	9.33789
2018	November	US-WA	1.24769	0.175561	8.86718
2018	December	US-WA	1.11509	0.176145	7.05916
2019	January	US-WA	1.09777	0.176573	6.82495
2019	February	US-WA	1.05489	0.184434	6.0336
2019	March	US-WA	1.03845	0.191965	5.61753
2019	April	US-WA	1.72222	0.222092	13.355
2019	May	US-WA	4.24669	0.293262	61.4957
2019	June	US-WA	4.15928	0.295733	58.4975
2019	July	US-WA	5.24319	0.319499	86.0441
2019	August	US-WA	3.07155	0.275089	34.2959
2019	September	US-WA	2.06735	0.247991	17.2342
2019	October	US-WA	1.44784	0.227447	9.21636
2019	November	US-WA	1.16722	0.212933	6.39824
2019	December	US-WA	1.05977	0.202919	5.53482
2020	January	US-WA	6.17103	0.182808	208.315
2020	February	US-WA	1.44884	0.19689	10.6615
2020	March	US-WA	1.25919	0.220445	7.1925
2020	April	US-WA	1.46041	0.257443	8.28456
2020	May	US-WA	2.59749	0.293261	23.0068
2020	June	US-WA	2.84949	0.335559	24.1973
2020	July	US-WA	4.2924	0.415185	44.3771
2020	August	US-WA	2.94095	0.381502	22.6715
2020	September	US-WA	1.83604	0.319098	10.5642
2020	October	US-WA	1.22517	0.272214	5.51416
2020	November	US-WA	1.19847	0.275566	5.21226
2020	December	US-WA	1.07411	0.252523	4.56876
2021	January	US-WA	17.1957	0.609022	485.519
2021	February	US-WA	2.17947	0.307047	15.4702
2021	March	US-WA	1.33172	0.270199	6.56364
2021	April	US-WA	1.39963	0.274859	7.12714
2021	May	US-WA	3.02675	0.332926	27.5173
2021	June	US-WA	2.14065	0.277129	16.5352
2021	July	US-WA	2.36675	0.271803	20.6087
2021	August	US-WA	1.79553	0.257196	12.5348
2021	September	US-WA	1.59756	0.260122	9.81152
2021	October	US-WA	1.2933	0.26922	6.21285
2021	November	US-WA	1.20641	0.279202	5.21282
2021	December	US-WA	1.16272	0.275173	4.91296
2018	January	US-WV	8.89421	3.82416	20.6861
2018	February	US-WV	11.2582	4.26237	29.736
2018	March	US-WV	13.5693	4.4683	41.2069
2018	April	US-WV	25.368	5.57794	115.372
2018	May	US-WV	103.341	7.98668	1337.14
2018	June	US-WV	165.113	9.94945	2740.07
2018	July	US-WV	143.202	12.0538	1701.27
2018	August	US-WV	31.1381	6.57134	147.547
2018	September	US-WV	25.9454	6.28307	107.14
2018	October	US-WV	21.9241	5.8085	82.7519
2018	November	US-WV	25.8223	5.81653	114.637
2018	December	US-WV	17.8827	5.29029	60.4489
2019	January	US-WV	12.5138	5.05329	30.989
2019	February	US-WV	13.8472	5.18095	37.0097
2019	March	US-WV	16.4571	5.66268	47.8284
2019	April	US-WV	33.1473	7.27322	151.067
2019	May	US-WV	106.023	11.0673	1015.67
2019	June	US-WV	216.74	15.0242	3126.7
2019	July	US-WV	153.931	13.8302	1713.27
2019	August	US-WV	41.3216	8.39265	203.448
2019	September	US-WV	27.6927	7.07291	108.425
2019	October	US-WV	26.9536	7.05322	103.002
2019	November	US-WV	32.3705	7.86225	133.276
2019	December	US-WV	23.152	7.02267	76.3262
2020	January	US-WV	31.7737	8.21732	122.858
2020	February	US-WV	23.4777	7.2184	76.3609
2020	March	US-WV	24.1974	7.24075	80.8635
2020	April	US-WV	36.1213	8.44033	154.584
2020	May	US-WV	78.1049	11.406	534.838
2020	June	US-WV	252.521	19.82	3217.31
2020	July	US-WV	144.425	16.6195	1255.08
2020	August	US-WV	42.8443	9.3117	197.132
2020	September	US-WV	26.8401	7.5314	95.6519
2020	October	US-WV	33.663	8.26839	137.051
2020	November	US-WV	53.1656	10.0107	282.354
2020	December	US-WV	27.332	7.62713	97.9448
